# Supplementary material for: New Synthesized Activating Transcription Factor 3 Inducer SW20.1 Suppresses Resistin-Induced Metabolic Syndrome
Source: Biomedicines. 2023 May 23;11(6):1509. doi: 10.3390/biomedicines11061509 (PMC10295781; doi:10.3390/biomedicines11061509)
Supplement: Supplementary file 1 [file biomedicines-11-01509-s001.zip]

Archive with 1 entries (1 files):
- biomedicines-2348195-supplementary.pdf
